# Supplementary material for: Analysis of inflammatory mediators in the vitreous humor of eyes with pan-uveitis according to aetiological classification
Source: Sci Rep. 2020 Feb 17;10:2783. doi: 10.1038/s41598-020-59666-0 (PMC7026072; doi:10.1038/s41598-020-59666-0)
Supplement: Supplementary file 2 — Supplementary information2 [file 41598_2020_59666_MOESM2_ESM.xlsx]

## Sheet: 患者背景rev1
Supplementary Data S1. The raw data for patients' clinical details at the time of sample collection
Patients No.	Timing of the vitrectomy from the first onset of symptoms	Anterior inflammation at the time of surgery	presence(+)/absence(-) of a hypopyon at the time of surgery	Vitreous opacity at the time of surgery	Retinitis at the time of surgery	Causative infectious agents	Systemic antibacterial / antiviral agents use before surgery	Systemic steroid use before surgery	Topical steroid subconjunctival injection before surgery within 2 months	Topical steroid eye drops use before surgery	phakic or pseudophakic at the time of surgery
ERM1	unknown	0	-	0	0		-	-	-	-	pseudophakic
ERM2	unknown	0	-	0	0		-	-	-	-	phakic
ERM3	unknown	0	-	0	0		-	-	-	-	phakic
ERM4	unknown	0	-	0	0		-	-	-	-	phakic
ERM5	unknown	0	-	0	0		-	-	-	-	phakic
ERM6	unknown	0	-	0	0		-	-	-	-	phakic
ERM7	unknown	0	-	0	0		-	-	-	-	phakic
ERM8	unknown	0	-	0	0		-	-	-	-	phakic
ERM9	unknown	0	-	0	0		-	-	-	-	phakic
ERM10	unknown	0	-	0	0		-	-	-	-	phakic
ERM11	unknown	0	-	0	0		-	-	-	-	phakic
ERM12	unknown	0	-	0	0		-	-	-	-	pseudophakic
ERM13	unknown	0	-	0	0		-	-	-	-	pseudophakic
ERM14	unknown	0	-	0	0		-	-	-	-	phakic
ERM15	unknown	0	-	0	0		-	-	-	-	phakic
IOL1	24months	0.5	-	3	2		-	Prednisolone Sodium Succinate 15-10mg/day 3months	-	-	phakic
IOL2	１month	0	-	3	0		-	-	-	-	phakic
IOL3	3months	0	-	2	0		-	-	-	-	pseudophakic
IOL4	20months	0	-	2	0		-	-	-	-	phakic
IOL5	3months	1	-	2	0		-	-	-	Flumetholon ophthalmic suspension 0.1％ 4times/day	phakic
IOL6	unknown	0	-	2	0		-	-	-	-	pseudophakic
IOL7	6months	0	-	3	0		-	Prednisolone Sodium Succinate30mg/day 35days	-	Betamethasone Sodium Phosphate 0.01% 2times/day	phakic
IOL8	unknown	2	-	3	0		-	-	-	-	pseudophakic
IOL9	8months	0	-	0	3		-	-	-	-	phakic
IOL10	7months	0	-	2	0		-	-	-	-	pseudophakic
IOL11	1month	0	-	3	0		-	-	-	-	phakic
IOL12	23months	1	-	1	1		-	-	-	Betamethasone Sodium Phosphate 0.1% 4times/day	pseudophakic
IOL13	23months	1	-	1	1		-	-	-	Betamethasone Sodium Phosphate 0.1% 4times/day	pseudophakic
sarcoidosis1	18months	1	-	2	1		-	-	-	Rinderon-A 2times/day	pseudophakic
sarcoidosis2	60months	0.5	-	2	0		-	-	-	Betamethasone Sodium Phosphate 0.01% 2times/day	pseudophakic
sarcoidosis3	12months	0	-	3	0		-	-	-	-	pseudophakic
sarcoidosis4	8months	0.5	-	2	1		-	-	-	Rinderon-A 4times/day	phakic
sarcoidosis5	8months	1	-	2	0		-	-	triamcinolone acetonide	Betamethasone Sodium Phosphate 0.1% 4times/day	phakic
sarcoidosis6	unknown	0.5	-	2	0		-	-	-	Betamethasone Sodium Phosphate 0.1% 2times/day	pseudophakic
sarcoidosis7	unknown	2	-	3	1		-	-	triamcinolone acetonide	Betamethasone Sodium Phosphate 0.1% 4times/day	pseudophakic
sarcoidosis8	3months	0.5	-	2	2		-	Prednisolone Sodium Succinate 5mg/every other day	-	Betamethasone Sodium Phosphate 0.1% 4times/day	phakic
sarcoidosis9	6months	3	-	1	1		-	Prednisolone Sodium Succinate 20mg/day	-	Flumetholon ophthalmic suspension 0.1％ 3times/day	phakic
sarcoidosis10	10months	0	-	4	3		-	-	-	Flumetholon ophthalmic suspension 0.1％ 3times/day	phakic
sarcoidosis11	75months	0.5	-	1	1		-	Prednisolone Sodium Succinate 30mg/day	-	Betamethasone Sodium Phosphate 0.1% 3times/day	phakic
sarcoidosis12	20months	0	-	trace	1		-	Prednisolone Sodium Succinate 10mg/day	-	Flumetholon ophthalmic suspension 0.1％ 3times/day	phakic
sarcoidosis13	7months	1	-	1	1		-	-	triamcinolone acetonide	Betamethasone Sodium Phosphate 0.1% 3times/day	phakic
sarcoidosis14	7months	1	-	1	1		-	Prednisolone Sodium Succinate 10mg/day	-	Betamethasone Sodium Phosphate 0.1% 3times/day	phakic
sarcoidosis15	3months	2	-	2	2		-	-	-	Betamethasone Sodium Phosphate 0.1% 4times/day	phakic
ARN1	16days	1	-	2	2	VZV	Aciclovir for intravenous infusion 1day	Prednisolone Sodium Succinate 40mg/day 1day	-	Rinderon-A 6times/day	phakic
ARN2	1month	1	-	2	3	VZV	Aciclovir for intravenous infusion 13days, Ganciclovir for intravenous infusion 6days	Methylprednisolone Sodium Succinate 500mg/day 1day	-	Rinderon-A 4times/day	phakic
ARN3	3weeks	2	-	3	4	VZV	Valaciclovir Hydrochloride 5days	Prednisolone Sodium Succinate 30mg/day 5days	-	Betamethasone Sodium Phosphate 0.1% 4times/day	phakic
ARN4	9days	1	-	2	2	VZV	Aciclovir for intravenous infusion 2days	Prednisolone Sodium Succinate 40mg/day 2days	-	Betamethasone Sodium Phosphate 0.1% 6times/day	phakic
ARN5	2weeks	2	-	2	3	VZV	Aciclovir for intravenous infusion 4days	Prednisolone Sodium Succinate 40mg/day 4days	-	Betamethasone Sodium Phosphate 0.1% 5times/day	phakic
ARN6	17days	2	-	3	2	VZV	-	Prednisolone Sodium Succinate 25mg/day 8days	-	Betamethasone Sodium Phosphate 0.1% 4times/day	phakic
ARN7	8days	1	-	1	2	VZV	Valaciclovir Hydrochloride 1day	-	-	Rinderon-A 4times/day	phakic
ARN8	5days	3	-	2	3	VZV	Aciclovir for intravenous infusion 1day	Prednisolone Sodium Succinate 30mg/day 1day	-	Betamethasone Sodium Phosphate 0.1% 6times/day	phakic
ARN9	13days	3	-	3	3	HSV	Aciclovir for intravenous infusion 1day	Prednisolone Sodium Succinate 40mg/day 1day	-	Betamethasone Sodium Phosphate 0.1% 6times/day	phakic
ARN10	1month	2	-	2	3	VZV	Aciclovir for intravenous infusion 2days	Prednisolone Sodium Succinate 40mg/day 2days	-	Betamethasone Sodium Phosphate 0.1% 4times/day	phakic
ARN11	41days	2	-	2	2	VZV	Aciclovir for intravenous infusion 1day	Prednisolone Sodium Succinate 30mg/day 1day	triamcinolone acetonide	Betamethasone Sodium Phosphate 0.1% 6times/day	phakic
ARN12	1month	0.5	-	1	2	VZV	Aciclovir for intravenous infusion 4days	Prednisolone Sodium Succinate 40mg/day 4days	-	Rinderon-A 4times/day	phakic
ARN13	13days	1	-	1	1	VZV	Aciclovir 1day	Predonine 30mg/day 1day	-	Betamethasone Sodium Phosphate 0.1% 6times/day	phakic
BE1	unknown	4	+	4	3	αStreptococci(Gram positive)	Imipenem Hydrate for intravenous infusion	-	-	-	pseudophakic
BE2	1day	3	+	4	2	Staphylococcus aureus(Gram positive)	Imipenem Hydrate for intravenous infusion 1day	-	-	Betamethasone Sodium Phosphate 0.1% 4times/day	pseudophakic
BE3	10days	4	+	4	3	Staphylococcus aureus(Gram positive)	Ceftriaxone Sodium Hydrate for intravenous infusion 3days, Levofloxacin Hydrate	-	-	-	pseudophakic
BE4	14days	3	-	3	2	Positive PCR	Ceftriaxone Sodium Hydrate for intravenous infusion, Amikacin Sulfate, Sulfamethoxazole	-	-	Betamethasone Sodium Phosphate 0.1% 4times/day	phakic
BE5	unknown	2	-	3	0	Positive PCR	-	Prednisolone Sodium Succinate 5-20mg/day 4months	-	Betamethasone Sodium Phosphate 0.1% 4times/day	pseudophakic
BE6	unknown	4	+	4	2	Positive PCR	-	-	-	-	phakic
BE7	1day	4	+	4	3	Positive PCR	-	-	-	Betamethasone Sodium Phosphate 0.1% 4times/day	pseudophakic
BE8	unknown	4	+	4	3	Positive PCR	-	-	-	-	pseudophakic
BE9	1week	4	+	4	3	Positive PCR	Amoxicillin Hydrate 14days	-	-	-	pseudophakic
BE10	1week	3	+	3	1	Positive PCR	-	-	-	Betamethasone Sodium Phosphate 0.1% 6times/day	phakic
BE11	3weeks	4	+	4	3	Klebsiella pneumoniae (Gram negative)	Imipenem Hydrate for intravenous infusion 1 week	-	-	Betamethasone Sodium Phosphate 0.1% 4times/day	pseudophakic
BE12	1week	4	+	4	3	Streptococcus oralis(Gram positive)	-	-	-	-	pseudophakic
BE13	4days	3	+	3	3	Positive PCR	Cefazolin Sodium for intravenous infusion 2days	-	-	-	phakic
BE14	1day	4	-	4	2	Positive PCR	-	-	-	-	pseudophakic
BE15	2days	3	+	2	0	Positive PCR	-	-	-	Betamethasone Sodium Phosphate 0.1% 6times/day	pseudophakic
BE16	1day	4	+	4	4	coagulase-negative Staphylococci(Gram positive)	-	-	-	-	phakic
*Positive PCR for bacterial ribosomal RNA S16. ARN, acute retinal necrosis; BE, bacterial endophthalmitis; ERM, idiopathic epiretinal membrane; HSV, herpes simplex virus;
IOL, intraocular lymphoma; PCR, polymerase chain reaction; VZV, varicella zoster virus
